# Supplementary material for: Preclinical Assessment in Juvenile Sheep of an Allogeneic Bone Tissue Engineering Product with Wharton’s Jelly Mesenchymal Stromal Cells
Source: Cells. 2025 Jun 7;14(12):862. doi: 10.3390/cells14120862 (PMC12191425; doi:10.3390/cells14120862)
Supplement: Supplementary file 1 [file cells-14-00862-s001.zip]

Archive with 1 entries (1 files):
- cells-3669258-supplementary.pdf
